# Supplementary material for: A Medium-Throughput System for In Vitro Oxidative Stress Assessment in IPEC-J2 Cells
Source: Int J Mol Sci. 2020 Oct 1;21(19):7263. doi: 10.3390/ijms21197263 (PMC7583761; doi:10.3390/ijms21197263)
Supplement: Supplementary file 1 [file ijms-21-07263-s001.zip]

Archive with 1 entries (1 files):
- ijms-946246-supplementary.xlsx
