# Supplementary material for: A Medium-Throughput System for In Vitro Oxidative Stress Assessment in IPEC-J2 Cells
Source: Int J Mol Sci. 2020 Oct 1;21(19):7263. doi: 10.3390/ijms21197263 (PMC7583761; doi:10.3390/ijms21197263)
Supplement: Supplementary file 1 [file ijms-21-07263-s001.zip › ijms-946246-supplementary.xlsx]

## Sheet: Supplementary Table S1
Experiment	stress	AO	CV
Ex1	H2O2 1,5mM	Medium	48.8852
Ex2	H2O2 1,5mM	Medium	35.9821
Ex3	H2O2 1,5mM	Medium	81.09
Ex1	H2O2 1,5mM	Trolox	59.0853
Ex2	H2O2 1,5mM	Trolox	45.1102
Ex3	H2O2 1,5mM	Trolox	20.3157
Ex1	H2O2 1mM	Medium	39.9495
Ex2	H2O2 1mM	Medium	26.3969
Ex3	H2O2 1mM	Medium	87.3608
Ex1	H2O2 1mM	Trolox	64.4303
Ex2	H2O2 1mM	Trolox	34.2135
Ex3	H2O2 1mM	Trolox	10.6155
Ex1	H2O2 2,5mM	Medium	50.3047
Ex2	H2O2 2,5mM	Medium	54.6559
Ex3	H2O2 2,5mM	Medium	64.2648
Ex1	H2O2 2,5mM	Trolox	69.2005
Ex2	H2O2 2,5mM	Trolox	59.0284
Ex3	H2O2 2,5mM	Trolox	57.3062
Ex1	H2O2 2mM	Medium	48.2713
Ex2	H2O2 2mM	Medium	42.497
Ex3	H2O2 2mM	Medium	32.6673
Ex1	H2O2 2mM	Trolox	43.1274
Ex2	H2O2 2mM	Trolox	44.8234
Ex3	H2O2 2mM	Trolox	7.35791
Ex1	H2O2 3mM	Medium	24.3753
Ex2	H2O2 3mM	Medium	36.1762
Ex3	H2O2 3mM	Medium	40.0602
Ex1	H2O2 3mM	Trolox	48.9426
Ex2	H2O2 3mM	Trolox	41.4415
Ex3	H2O2 3mM	Trolox	47.2043
Ex1	Medium	Medium	45.3341
Ex2	Medium	Medium	38.9647
Ex3	Medium	Medium	29.9885
Ex1	Medium	Trolox	53.3409
Ex2	Medium	Trolox	41.983
Ex3	Medium	Trolox	21.3094
Ex1	Menad 100 uM	Medium	39.052
Ex2	Menad 100 uM	Medium	17.6375
Ex3	Menad 100 uM	Medium	32.2192
Ex1	Menad 100 uM	Trolox	22.7365
Ex2	Menad 100 uM	Trolox	16.8521
Ex3	Menad 100 uM	Trolox	56.3895
Ex1	Menad 150 uM	Medium	46.3997
Ex2	Menad 150 uM	Medium	32.2251
Ex3	Menad 150 uM	Medium	39.021
Ex1	Menad 150 uM	Trolox	18.9416
Ex2	Menad 150 uM	Trolox	25.9587
Ex3	Menad 150 uM	Trolox	75.8499
Ex1	Menad 200 uM	Medium	30.1368
Ex2	Menad 200 uM	Medium	29.8827
Ex3	Menad 200 uM	Medium	35.604
Ex1	Menad 200 uM	Trolox	27.8658
Ex2	Menad 200 uM	Trolox	24.3199
Ex3	Menad 200 uM	Trolox	63.3812
Ex1	Menad 250 uM	Medium	41.7242
Ex2	Menad 250 uM	Medium	58.9238
Ex3	Menad 250 uM	Medium	74.4312
Ex1	Menad 250 uM	Trolox	83.1352
Ex2	Menad 250 uM	Trolox	81.8615
Ex3	Menad 250 uM	Trolox	128.894
Average	H2O2 1,5mM	Medium	84.6682
Average	H2O2 1,5mM	Trolox	85.7496
Average	H2O2 1mM	Medium	75.5356
Average	H2O2 1mM	Trolox	89.5545
Average	H2O2 2,5mM	Medium	101.311
Average	H2O2 2,5mM	Trolox	93.0712
Average	H2O2 2mM	Medium	66.1
Average	H2O2 2mM	Trolox	65.8887
Average	H2O2 3mM	Medium	70.9089
Average	H2O2 3mM	Trolox	65.0212
Average	Medium	Medium	70.6223
Average	Medium	Trolox	73.0086
Average	Menad 100 uM	Medium	72.3957
Average	Menad 100 uM	Trolox	60.0804
Average	Menad 150 uM	Medium	61.8221
Average	Menad 150 uM	Trolox	41.3195
Average	Menad 200 uM	Medium	55.2482
Average	Menad 200 uM	Trolox	51.1509
Average	Menad 250 uM	Medium	61.7635
Average	Menad 250 uM	Trolox	118.021
